# Supplementary material for: Risperidone-Loaded PLGA–Lipid Particles with Improved Release Kinetics: Manufacturing and Detailed Characterization by Electron Microscopy and Nano-CT
Source: Pharmaceutics. 2019 Dec 9;11(12):665. doi: 10.3390/pharmaceutics11120665 (PMC6956012; doi:10.3390/pharmaceutics11120665)
Supplement: Supplementary file 1 [file pharmaceutics-11-00665-s001.zip]

Archive with 7 entries (6 files):
- Supplement/
- Supplement/pharmaceutics-644327-SI - proofed.docx
- Supplement/SV-4MG-MCT_movie1.mpg
- Supplement/SV-5MC-MCT_movie1.mpg
- Supplement/SV1-Risperdal_movie1.mpg
- Supplement/SV2-MC-IPM_movie1.mpg
- Supplement/SV3-MG-IPM_movie1.mpg
